# Supplementary material for: Investigating the ROS Formation and Particle Behavior of Food-Grade Titanium Dioxide (E171) in the TIM-1 Dynamic Gastrointestinal Digestion Model
Source: Nanomaterials (Basel). 2024 Dec 25;15(1):8. doi: 10.3390/nano15010008 (PMC11721885; doi:10.3390/nano15010008)
Supplement: Supplementary file 1 [file nanomaterials-15-00008-s001.zip]

Archive with 1 entries (1 files):
- nanomaterials-3367971-supplementary.pdf
